# Supplementary material for: UBE2C Is a Transcriptional Target of the Cell Cycle Regulator FOXM1
Source: Genes (Basel). 2018 Mar 29;9(4):188. doi: 10.3390/genes9040188 (PMC5924530; doi:10.3390/genes9040188)
Supplement: Supplementary file 1 [file genes-09-00188-s001.zip]

Archive with 3 entries (3 files):
- Table S1.doc
- Figure S1.docx
- Supplementary ChIP and luciferase assays data.docx
